# Supplementary material for: In silico fragment-based discovery of CIB1-directed anti-tumor agents by FRASE-bot
Source: Nat Commun. 2024 Jul 2;15:5564. doi: 10.1038/s41467-024-49892-9 (PMC11219766; doi:10.1038/s41467-024-49892-9)
Supplement: Supplementary file 4 — Supplementary Data 1 [file 41467_2024_49892_MOESM4_ESM.xlsx]

## Sheet: 56 tested
structure	MolPort_ID	UNC_ID	SMILES	PhaseScreenScore	gscore	TRFRET IC50	StdDev	N replicates	Initial screen in CIB1 depletion sensitive MDA-MB-461 cells	MDA-MB-468 % cell death (±SD; n=3)	MDA-MB-231 % cell death (±SD; n=3)		Cell death measured at 24 h at 30 uM compound concentration
	MolPort-009-114-459	UNC10245439A	Cn1c2ccc(cc2n(C)c1=O)S(=O)(=O)Nc1ccc(Cn2ccccc2=O)cc1	1.489	-8.19174	6.4	2.6	8
	MolPort-002-586-843	UNC10245380A	COc1cccc(OCCCn2cc(C=C3C(=O)NC(=O)N(Cc4ccco4)C3=O)c3ccccc23)c1	1.766	-8.77209	8	2.5	8	82	85.43 ± 1.4	5.8 ± 1.4
	MolPort-007-910-955	UNC10245433A	Cc1cc(NC(=O)CSc2nc3ccccc3c(=O)n2CC2CCC(CC2)C(=O)NCc2ccccc2Cl)n[nH]1	1.226	-9.03614	8.8	2.3	9	5.2
	MolPort-006-520-860	UNC10245410A	COc1cccc(c1)C(=O)N(CC(=O)Nc1ccc(cc1)N1CCN(CC1)C(=O)c1ccc(C)cc1)Cc1ccc(F)cc1	1.636	-9.1312	11	2.4	9
	MolPort-006-633-177	UNC10245416A	CCOC(=O)c1cc(-c2ccc(cc2)N2CCN(CC2)C(=O)COc2ccccc2)n(n1)-c1ccccc1OC	1.23	-7.94381	12	3.1	9
	MolPort-005-775-846	UNC10245404A	Cc1ccc(C)c(c1)S(=O)(=O)N1CCN(CC1)C(=O)CSc1nnc(-c2ccc3OCOc3c2)n1-c1ccccc1	1.871	-9.19644	14	8.9	6
	MolPort-006-520-955	UNC10245411A	Fc1cccc(c1)C(=O)N1CCN(CC1)c1ccc(NC(=O)CN(Cc2ccccc2)C(=O)c2cccs2)cc1	1.506	-9.02752	17	4.7	9
	MolPort-009-386-310	UNC10245440A	Cc1c(sc2ncn(C)c(=O)c12)C(=O)N1CCC(CC1)C(=O)Nc1ccc2OCOc2c1	1.522	-7.6516	20	11	9
	MolPort-044-263-947	UNC10245470A	CC(=O)N(c1nc(C=CC(=O)N2CCC(CC2)n2c3ccccc3[nH]c2=O)cs1)c1ccccc1	1.453	-8.57629	20	5.5	9
	MolPort-016-927-934	UNC10245461A	Fc1ccc(cc1)C(=O)N(CC(=O)Nc1ccc(cc1)N1CCN(CC1)C(=O)c1cccc(F)c1)Cc1ccccc1	1.191	-8.8406	22	3.8	9
	MolPort-005-117-319	UNC10245397A	CC(N(C)C(=O)C1CCN(CC1)c1cccc2C(=O)N(Cc3cccs3)C(=O)c12)c1cc([nH]n1)-c1ccccc1	1.18	-8.66417	24	5.5	9
	MolPort-010-870-234	UNC10245456A	CC(C)n1c2ccc(cc2sc1=O)S(=O)(=O)N1CCN(CC1)C(=O)c1ccc2OCOc2c1	1.404	-8.04437	25	8.9	9
	MolPort-009-445-326	UNC10245445A	Fc1ccc(cc1)-n1ncc2c(SCC(=O)NC(=O)Nc3ccc4OCOc4c3)ncnc12	1.606	-7.70688	29	31	6
	MolPort-044-293-929	UNC10245471A	Clc1nc2ccccn2c1C=CC(=O)N1CCC(CC1)C(=O)Nc1ccc2OCOc2c1	1.537	-7.59195	32	9.7	9
	MolPort-003-843-639	UNC10245386A	CC(N1C(=O)COc2ccccc12)c1nnc(SCC(=O)Nc2ccc(Oc3ccccc3)cc2)n1C	1.622	-7.96101	33	24	8
	MolPort-004-203-339	UNC10245390A	CC(NC(=O)CN1CCC(CC1)C(=O)Nc1ccc2OCOc2c1)c1cc2ccccc2o1	1.445	-7.83453	33	9.2	8
	MolPort-005-852-122	UNC10245406A	Cc1noc(C)c1COc1cccc(c1)C(=O)Nc1cccc(c1)S(=O)(=O)Nc1cccc(c1)C(F)(F)F	1.465	-9.02565	39	29	7	12
	MolPort-007-879-020	UNC10245432A	CCOc1ccccc1NC(=O)Nc1cccc(OCc2cc(=O)n3ccccc3n2)c1	1.328	-7.68419	43	11	8
	MolPort-010-882-311	UNC10245457A	CC1Cc2ccccc2N1C(=O)CC1CCN(CC1)S(=O)(=O)c1ccc2n(C)c(=O)oc2c1	1.14	-8.81647	44	12	7
	MolPort-028-889-462	UNC10245468A	COc1ccc(NC2=C(Sc3ccc(NC(=O)c4cccc(OC)c4)cc3)C(=O)N(C2=O)c2ccccc2)cc1	1.589	-7.46806	46	15	9
	MolPort-006-598-861	UNC10245413A	CN(Cc1ccco1)C(=O)c1ccc(COc2ccc3CCN(C(c4cccc(F)c4)c3c2)C(=O)C2CC2)o1	1.391	-8.64156	48	26	7
	MolPort-009-403-285	UNC10245442A	Cc1nc2ccc(cc2nc1C)C(=O)N1CCC(CC1)C(=O)Nc1ccc2OCOc2c1	1.177	-7.53689	50	20	7
	MolPort-005-544-297	UNC10245398A	O=C(CCC(=O)c1ccc2OCCCOc2c1)N1CCC(CC1)n1c2ccccc2[nH]c1=O	1.641	-7.63086	59	16	9
	MolPort-005-564-271	UNC10245399A	O=C(Nc1cccc2ncccc12)c1cccc(NS(=O)(=O)c2ccc3OCCCOc3c2)c1	1.534	-7.56478	59	18	9
	MolPort-004-979-343	UNC10245391A	COC(=O)c1c(NC(=O)c2cccnc2)c2cc(NCc3ccc4OCCOc4c3)cnc2n1Cc1ccccc1	1.692	-7.57792	72	14	6
	MolPort-044-348-393	UNC10245474A	COc1ccccc1OCCC1CCN(C1)C(=O)C1CCN(CC1)S(=O)(=O)c1cccc2nonc12	1.678	-7.65437	75	36	5
	MolPort-002-663-175	UNC10245381A	O=C(NCc1ccc2OCOc2c1)C1CCN(CC1)S(=O)(=O)c1cccc2nsnc12	1.66	-7.45212	84	11	4
	MolPort-007-596-496	UNC10245420A	COc1ccccc1N1CCN(CC1)C(=O)CCCc1nnc2n(CC(C)C)c(=O)c3sccc3n12	1.524	-8.25634	87	17	6
	MolPort-006-651-643	UNC10245418A	COc1cccc(CNC(=O)C2CCN(CC2)C(=O)[C@@H](Cc2ccccc2)NC(=O)COc2ccccc2)c1	1.291	-8.40209	93	4.8	5
	MolPort-004-042-247	UNC10245387A	COc1ccc(cc1)C(=O)OCC(=O)c1cc(C)n(c1C)-c1c(C)n(C)n(-c2ccccc2)c1=O	1.31	-7.0238
	MolPort-005-005-562	UNC10245392A	CCOc1ccccc1N1CCN(CC1)C(=O)CCC1(Cc2ccc(F)c(OC)c2)CCC(=O)N1	1.38	-8.01404
	MolPort-005-026-055	UNC10245393A	CCC1(NC(=O)N(Cc2ccc3OCOc3c2)C1=O)C1CCN(CC1)C(=O)Cc1ccc(F)cc1	0.93	-8.65921
	MolPort-005-064-334	UNC10245395A	COc1ccc(cc1)-c1ccc(o1)C(=O)N1CCN(CCOc2ccc(F)cc2)C(=O)CC1	1.576	-7.42174
	MolPort-005-097-823	UNC10245396A	COc1ccccc1CNc1nc(C)c(s1)-c1ccn(n1)-c1ccc2OCOc2c1	1.414	-7.69977
	MolPort-005-567-152	UNC10245400A	O=C(CCn1c2ccccc2oc1=O)N1CCN(Cc2ccc3OCCc3c2)CC1	1.511	-7.55016
	MolPort-005-700-945	UNC10245401A	COc1cc(ccc1OCC(O)CN1CCC(CC1)C(=O)c1ccc2OCCOc2c1)C(C)=O	1.352	-7.82464
	MolPort-005-721-696	UNC10245402A	CCc1cccc(c1)N1CC(CC1=O)C(=O)N1CCN(CC1)C(=O)c1ccc2OCOc2c1	1.087	-8.71262
	MolPort-005-831-362	UNC10245405A	Cc1cc(C(=O)COC(=O)C2c3ccccc3Oc3ccccc23)c(C)n1-c1ccc2OCOc2c1	1.496	-7.45211
	MolPort-006-646-590	UNC10245417A	COc1ccc(OC)c(CC(=O)N2CCCN(CC2)c2c(cnc3ncnn23)-c2ccc(OC)c(OC)c2)c1	1.315	-7.0676
	MolPort-007-320-450	UNC10245419A	O=C(C1CCN(CC1)C(=O)c1cc2c(nc3sccn23)s1)c1ccc2OCCOc2c1	1.331	-7.45818
	MolPort-007-641-276	UNC10245423A	COc1ccc(cc1OC)-c1c(C)nn2c(NCc3ccc4OCOc4c3)cc(C)nc12	1.424	-7.43089
	MolPort-007-644-906	UNC10245424A	Cc1nc2n(C)c(=O)n(C)c(=O)c2c(C)c1CCC(=O)N1CCN(CC1)C(=O)c1ccco1	1.753	-7.31628
	MolPort-007-676-853	UNC10245429A	COc1ccc(CCNC(=O)C2CCCN(C2)c2ncnc3c2sc2cccc(F)c32)cc1OC	1.68	-7.17641
	MolPort-007-935-852	UNC10245435A	COc1cccc(c1)N1CCN(CC1)C(=O)CCN1C(=O)COc2ccccc12	1.271	-7.57165
	MolPort-009-038-470	UNC10245438A	CC(=O)c1sc(NC(=O)CCc2c(C)nc3c(cnn3c2C)C#N)nc1-c1ccccc1	1.55	-7.32721
	MolPort-009-397-443	UNC10245441A	COc1ccc(cc1OC)-c1nc(cs1)C(=O)N1CCC(CC1)n1c2ccccc2[nH]c1=O	1.687	-7.29977
	MolPort-009-442-304	UNC10245444A	CC(=O)c1cccc(c1)S(=O)(=O)N1CCN(CC1)C(=O)c1c[nH]nc1-c1ccc2OCCOc2c1	1.522	-7.9282
	MolPort-010-684-032	UNC10245449A	CN1C(=O)Cc2cc(ccc12)S(=O)(=O)N1CCN(CC1)c1ccc(=O)n(n1)-c1ccc(F)cc1	1.405	-8.63305
	MolPort-010-832-398	UNC10245453A	COc1cccc(c1)-c1noc(Cn2nc(ccc2=O)-c2ccc3OCOc3c2)n1	1.4	-7.59564
	MolPort-010-863-315	UNC10245454A	COc1ccccc1NC(=O)C1CCN(CC1)S(=O)(=O)c1ccc2n(C)c(=O)sc2c1	1.295	-7.62599
	MolPort-019-945-532	UNC10245462A	CCOc1cccc(CNC(=O)c2cn(cn2)-c2cc(ccn2)-c2nc(CC)no2)c1	1.294	-7.04026
	MolPort-023-179-950	UNC10245464A	CC(OC(=O)CCc1nc2n(C)c(=O)[nH]c(=O)c2[nH]1)c1cnc2ccccc2c1	1.296	-7.37064
	MolPort-023-211-461	UNC10245465A	COc1cccc2sc(nc12)N1CC(C1)C(=O)N1CCN(CC1)c1ccc(cc1)C(C)=O	1.426	-7.45843
	MolPort-023-283-195	UNC10245466A	CCCSC1=NC2(CCN(CC2)C(=O)Nc2ccccc2OC)N=C1c1ccc(OC)cc1	1.379	-7.03986
	MolPort-028-757-438	UNC10245467A	Cc1cc(N2CCN(CC2)C(=O)CSCc2nc3sc4CCCc4c3c(=O)[nH]2)n2ncnc2n1	1.477	-7.68923
	MolPort-044-323-941	UNC10245472A	Cc1ccc2OCC(=O)N(CCCC(=O)N3CCc4c(C3)c(nn4C)-c3nncn3CC3CC3)c2c1	1.07	-7.14497

## Sheet: SAR-by-catalog
structure	MolPort_ID	UNC_ID	SMILES	CIB1_IC50	StdDev	N replicates
	Molport-002-588-801	UNC10245541	Cc1cc(C)cc(OCCCn2cc(C=C3C(=O)NC(=O)N(Cc4ccco4)C3=O)c3ccccc23)c1	4.3	0.87	5
	Molport-002-588-615	UNC10245535	Cc1cccc(OCCCn2cc(C=C3C(=O)NC(=O)N(Cc4ccco4)C3=O)c3ccccc23)c1	6.1	1.3	5
	Molport-002-571-119	UNC10245533	COc1ccccc1OCCCn1cc(C=C2C(=O)NC(=O)N(Cc3ccco3)C2=O)c2ccccc12	9.8	2.1	5
	Molport-002-570-919	UNC10245536	Clc1ccccc1OCCCn1cc(C=C2C(=O)NC(=O)N(Cc3ccco3)C2=O)c2ccccc12	12	2.1	5
	Molport-002-603-427	UNC10245539	COc1ccc(OCCCn2cc(C=C3C(=O)NC(=O)N(Cc4ccco4)C3=O)c3ccccc23)cc1	18	5.2	5
	Molport-002-597-848	UNC10245538	COc1ccc(OCCn2cc(C=C3C(=O)NC(=O)N(Cc4ccco4)C3=O)c3ccccc23)cc1	19	1.2	5
	Molport-002-589-206	UNC10245537	COc1ccccc1OCCn1cc(C=C2C(=O)NC(=O)N(Cc3ccco3)C2=O)c2ccccc12	22	3.9	5
	Molport-002-603-524	UNC10245540	Cc1cc(OCCCn2cc(C=C3C(=O)NC(=O)N(Cc4ccco4)C3=O)c3ccccc23)cc(C)c1Cl	23	3.1	5
	Molport-002-571-486	UNC10245534	O=C1NC(=O)C(=Cc2cn(CCCOc3ccccc3)c3ccccc23)C(=O)N1Cc1ccco1	24	2.9	5
	Molport-002-603-737	UNC10245542	COc1cccc(OCCn2cc(C=C3C(=O)NC(=O)N(Cc4ccco4)C3=O)c3ccccc23)c1	50	12	5
