# Supplementary material for: In silico fragment-based discovery of CIB1-directed anti-tumor agents by FRASE-bot
Source: Nat Commun. 2024 Jul 2;15:5564. doi: 10.1038/s41467-024-49892-9 (PMC11219766; doi:10.1038/s41467-024-49892-9)
Supplement: Supplementary file 6 — Source Data [file 41467_2024_49892_MOESM6_ESM.xlsx]

## Sheet: Figure 3D
Cell Line	3.14 cell count (tryphan blue)									Number of cells (x 10^5) in solution
		Adherent				Floating				Adherent		Floating
MDA-231	condition	Live		Dead		Live		Dead		Live	Dead	Live	Dead
	DMSO	28	22	0	1	2	0	2	4	6.25	0.125	0.25	0.75
	5380 30 µM	35	33	1	1	2	0	7	4	8.5	0.25	0.25	1.375
			Number of cells (x 10^5)
		Adherent			Floating
	condition	Volume (mL)	Live	Dead	Volume (mL)	Live	Dead	% Cell Death
MDA-231	DMSO	0.65	4.0625	0.08125	0.3	0.075	0.225	6.8917
	5380 30 µM	0.5	4.25	0.125	0.3	0.075	0.4125	11.054
Cell Line	3.19 Cell count (tryphan blue)									Number of cells (x 10^5) in solution
		Adherent				Floating				Adherent		Floating
MDA-468	condition	Live		Dead		Live		Dead		Live	Dead	Live	Dead
	DMSO	70	68	4	8	0	0	0	0	17.25	1.5	0	0
	5380 15 µM	8	8	3	1	2	0	82	66	2	0.5	0.25	18.5
MDA-231	DMSO	67	79	3	5	0	0	0	0	18.25	1	0	0
	5380 30 µM	73	70	0	3	1	1	5	9	17.875	0.375	0.25	1.75
	Number of cells (x 10^5)
		Adherent			Floating
	condition	Volume (mL)	Live	Dead	Volume (mL)	Live	Dead	% Cell Death
MDA-468	DMSO	0.5	8.625	0.75	0.3	0	0	8
	5380 15 µM	0.5	1	0.25	0.3	0.075	5.55	84.3636
MDA-231	DMSO	0.5	9.125	0.5	0.3	0	0	5.19481
	5380 30 µM	0.5	8.9375	0.1875	0.3	0.25	0.525	7.19697
Cell Line	3.28 Cell count (tryphan blue)									Number of cells (x 10^5) in solution
		Adherent				Floating				Adherent		Floating
MDA-468	condition	Live		Dead		Live		Dead		Live	Dead	Live	Dead
	DMSO	52	56	2	3	4	6	4	0	13.5	0.625	1.25	0.5
	5380 15µM	8	12	2	1	2	1	48	41	2.5	0.375	0.375	11.125
MDA-453	DMSO	70	70	2	0	4	6	1	0	17.5	0.25	1.25	0.125
	5380 30µM	53	40	3	3	1	1	4	2	11.625	0.75	0.25	0.75
	Number of cells (x 10^5)
		Adherent			Floating
	condition	volume (mL)	Live	Dead	volume (mL)	Live	Dead	% Cell Death
MDA-468	DMSO	0.5	6.75	0.3125	0.3	0.375	0.15	6.09555
	5380 15µM	0.5	1.25	0.1875	0.3	0.1125	3.3375	72.1228
MDA-453	DMSO	0.5	8.75	0.125	0.3	1.25	0.125	2.43902
	5380 30µM	0.5	5.8125	0.375	0.3	0.25	0.225	9.00563
Cell Line	5.2 cell count (tryphan blue)									Number of cells (x 10^5) in solution				* 30 uM 5380 for MDA-468
		Adherent				Floating				Adherent		Floating
MDA-468*	condition	Live		Dead		Live		Dead		Live	Dead	Live	Dead
	DMSO	68	56	2	1	3	6	1	0	15.5	0.375	1.125	0.125
	5380 30 µM	1	2	2	6	0	1	53	60	0.375	1	0.125	14.125
MDA-453	DMSO	64	62	0	2	2	6	1	3	15.75	0.25	1	0.5
	5380 30 µM	53	40	4	3	1	1	4	2	11.625	0.875	0.25	0.75
			Number of cells (x 10^5)
		Adherent			Floating
	condition	Volume (mL)	Live	Dead	Volume (mL)	Live	Dead	% Death
MDA-468	DMSO	0.5	7.75	0.1875	0.3	0.3375	0.0375	2.70677
	5380 30 µM	0.5	0.1875	0.5	0.4	0.05	5.65	96.2818
MDA-453	DMSO	0.5	7.875	0.125	0.3	1	0.5	6.57895
	5380 30µM	0.5	5.8125	0.4375	0.31	0.25	0.2325	9.95173
Cell Line	5.09 Cell count (tryphan blue)									Number of cells (x 10^5) in solution
		Adherent				Floating				Adherent		Floating
MDA-468	condition	Live		Dead		Live		Dead		Live	Dead	Live	Dead
	DMSO	54	48	0	1	6	5	1	2	12.75	0.125	1.375	0.375
	5380 15 µM	8	8	1	3	3	1	87	96	2	0.5	0.5	22.875
MDA-231	DMSO	42	44	0	0	4	0	4	2	10.75	0	0.5	0.75
	5380 30 µM	44	48	2	3	3	1	3	4	11.5	0.625	0.5	0.875
Cell Line			Number of cells (x 10^5)
		Adherent			Floating
	condition	volume (mL)	Live	Dead	Volume (mL)	Live	Dead	% Cell Death
MDA-468	DMSO	0.5	6.375	0.0625	0.3	0.4125	0.1125	2.51346
	5380 30µM	0.5	1	0.25	0.3	0.15	6.8625	86.0817
MDA-231	DMSO	1	10.75	0	0.3	0.5	0.75	6.25
	5380 30µM	1	11.5	0.625	0.3	0.5	0.2625	6.88652
CellLine	5.17 Cell count (tryphan blue)									Number of cells (x 10^5) in solution
		Adherent				Floating				Adherent		Floating
MDA-468	condition	Live		Dead		Live		Dead		Live	Dead	Live	Dead
	DMSO	70	93	4	1	2	7	2	2	20.375	0.625	1.125	0.5
	5380 15µM	32	20	4	3	2	0	50	56	6.5	0.875	0.25	13.25
MDA-549	DMSO	56	58	0	2	0	2	3	0	14.25	0.25	0.25	0.375
	5380 30µM	40	42	1	2	0	1	24	30	10.25	0.375	0.125	6.75
			Number of cells (x 10^5)
		Adherent			Floating
	condition	volume (mL)	Live	Dead	volume (mL)	Live	Dead	% Cell Death
MDA-468	DMSO	0.5	10.1875	0.3125	0.35	0.39375	0.175	4.40429
	5380 15µM	0.5	3.25	0.4375	0.35	0.0875	4.6375	60.3269
MDA-549	DMSO	0.5	7.125	0.125	0.35	0.25	0.375	6.34921
	5380 30µM	0.5	5.125	0.1875	0.35	0.125	2.3625	32.6923
Cell Line	5.23 cell count (tryphan blue)									Number of cells (x 10^5) in solution
		Adherent				Floating				Adherent		Floating
MDA-468	condition	Live		Dead		Live		Dead		Live	Dead	Live	Dead
	DMSO	88	65	2	0	5	3	1	3	19.125	0.25	1	0.5
	5380 15 µM	38	24	3	4	0	0	66	53	7.75	0.875	0	14.875
MDA-436	DMSO	82	75	0	0	4	4	6	3	19.625	0	1	1.125
	5380 30 µM	46	36	4	2	1	0	59	54	10.25	0.75	0.125	14.125
			Number of cells (x 10^5)
		Adherent			Floating
	condition	Volume (mL)	Live	Dead	Volume (mL)	Live	Dead	% Death
MDA-468	DMSO	0.5	9.5625	0.125	0.3	0.3	0.15	2.7127
	5380 30µM	0.5	3.875	0.4375	0.3	0	4.4625	55.8405
MDA-436	DMSO	0.5	9.8125	0	0.3	1	1.125	9.42408
	5380 30µM	0.5	5.125	0.375	0.3	0.125	4.2375	46.7681
Cell Line	10.8 cell count (tryphan blue)									Number of cells (x 10^5) in solution
		Adherent				Floating				Adherent		Floating
MDA-468	condition	Live		Dead		Live		Dead		Live	Dead	Live	Dead
	DMSO	49	41	0	3	7	5	3	1	11.25	0.375	1.5	0.5
	5380 15 µM	10	8	2	2	0	2	30	30	2.25	0.5	0.25	7.5
MDA-436	DMSO	41	37	1	0	4	3	2	1	9.75	0.125	0.875	0.375
	5380 30 µM	18	12	4	3	0	1	19	27	3.75	0.875	0.125	5.75
			Number of cells (x 10^5)
		Adherent			Floating
	condition	Volume (mL)	Live	Dead	Volume (mL)	Live	Dead	% Death
MDA-468	DMSO	0.5	5.625	0.1875	0.3	0.45	0.15	5.26316
	5380 15 µM	0.5	1.125	0.25	0.4	0.1	3	72.6257
MDA-436	DMSO	0.5	4.875	0.0625	0.3	0.875	0.375	7.07071
	5380 30µM	0.5	1.875	0.4375	0.31	0.125	1.7825	52.6066
Cell Line	10.4 cell count (tryphan blue)									Number of cells (x 10^5) in solution
		Adherent				Floating				Adherent		Floating
MDA-549	condition	Live		Dead		Live		Dead		Live	Dead	Live	Dead
	DMSO	40	47	2	0	1	4	1	1	10.875	0.25	0.625	0.25
	5380 30 µM	25	19	2	1	2	0	29	27	5.5	0.375	0.25	7
			Number of cells (x 10^5)
		Adherent			Floating
	condition	Volume (mL)	Live	Dead	Volume (mL)	Live	Dead	% Death
MDA-549	DMSO	0.5	5.4375	0.125	0.3	0.1875	0.075	3.43348
	5380 15 µM	0.5	2.75	0.1875	0.3	0.075	2.1	44.7433
